# Supplementary material for: Dynamics of Humic Acid, Silicon, and Biochar under Heavy Metal, Drought, and Salinity with Special Reference to Phytohormones, Antioxidants, and Melatonin Synthesis in Rice
Source: Int J Mol Sci. 2023 Dec 11;24(24):17369. doi: 10.3390/ijms242417369 (PMC10743973; doi:10.3390/ijms242417369)
Supplement: Supplementary file 1 [file ijms-24-17369-s001.zip]

Archive with 1 entries (1 files):
- ijms-2733773-supplementary.pdf
